# Supplementary material for: MISP Suppresses Ferroptosis via MST1/2 Kinases to Facilitate YAP Activation in Non‐Small Cell Lung Cancer
Source: Adv Sci (Weinh). 2025 Feb 28;12(16):2415814. doi: 10.1002/advs.202415814 (PMC12021056; doi:10.1002/advs.202415814)
Supplement: Supplementary file 2 — Supporting Information [file ADVS-12-2415814-s002.xlsx]

## Sheet: Sheet1
Table 6. Summary of the clincial information for patients with lung cancer
PATIENT_ID	AGE	GENDER	TNM_STAGE_T	SURVIVAL_TIME (Months)	STATUS	MISP-Expression
NTF-01	47	Male	2	60.5	Alive	1
NTF-02	72	Male	2	32.8	Alive	2.42232
NTF-03	77	Male	2	28.8	Alive	0.374577
NTF-04	74	Male	3	52.7	Alive	2.9417
NTF-05	75	Male	4	51.6	Dead	2.78277
NTF-06	72	Male	3	60.7	Alive	0.737135
NTF-07	49	Male	2	22.2	Dead	2.49309
NTF-08	47	Female	3	5.9	Alive	0.420448
NTF-09	73	Male	3	36.4	Dead	3.11702
NTF-10	78	Male	3	56.3	Alive	2.14023
NTF-11	66	Male	2	36.4	Dead	2.91421
NTF-12	70	Male	2	54.8	Alive	1.17827
NTF-13	75	Male	2	58.9	Alive	2.14355
NTF-14	73	Female	2	9.5	Dead	2.25436
NTF-15	62	Male	2	18	Dead	2.45926
NTF-16	37	Male	2	64.2	Alive	1.98618
NTF-17	75	Male	2	53.3	Dead	0.990801
NTF-18	60	Male	3	54.3	Alive	2.81225
NTF-19	68	Female	2	66.6	Alive	0.80107
NTF-20	62	Male	2	56	Alive	1.29834
NTF-21	81	Male	2	51.3	Alive	0.430276
NTF-22	59	Male	2	24.9	Alive	2.43735
NTF-23	73	Male	3	30.9	Dead	2.37458
NTF-24	73	Male	2	58.5	Alive	2.16345
NTF-25	74	Male	3	58.4	Alive	0.698985
NTF-26	46	Male	2	2.3	Dead	2.09943
NTF-27	65	Male	2	26.5	Dead	2.63875
NTF-28	58	Male	3	4	Dead	2.22699
NTF-29	45	Female	2	15.8	Dead	1.04006
NTF-30	57	Female	4	58	Alive	1.06683
NTF-31	75	Female	2	57.3	Alive	0.405189
NTF-32	67	Male	3	53.8	Alive	1.74917
NTF-33	69	Female	1	62.9	Alive	2.98515
NTF-34	78	Male	3	66.1	Alive	2.18302
NTF-35	58	Male	1	53.6	Dead	2.24742
NTF-36	65	Male	1	53.9	Alive	0.632878
NTF-37	74	Male	2	62.8	Alive	2.19898
NTF-38	76	Male	2	57.5	Alive	2.22699
NTF-39	56	Male	2	60.5	Dead	0.870551
NTF-40	65	Male	1	52.7	Alive	0.554785
NTF-41	69	Male	2	16.2	Dead	1.99078
NTF-42	62	Male	2	64.3	Alive	1.86176
NTF-43	77	Female	1	37.9	Dead	1.00463
NTF-44	70	Female	3	7.8	Dead	2.32741
NTF-45	69	Male	4	50.1	Dead	0.846745
NTF-46	78	Male	3	12.8	Dead	0.597358
NTF-47	73	Male	2	7.3	Alive	2.44825
NTF-48	38	Male	3	67.1	Alive	1.53333
NTF-49	63	Male	3	59.9	Dead	2.27916
NTF-50	58	Male	3	51.1	Alive	0.915945
NTF-51	63	Female	2	54.2	Alive	2.46148
NTF-52	63	Male	2	7	Dead	3.15099
NTF-53	47	Male	1	57.9	Alive	1.4914
NTF-54	61	Male	2	55.1	Alive	2.36454
NTF-55	63	Male	1	56.9	Dead	0.545884
NTF-56	68	Female	2	26.9	Dead	2.97041
NTF-57	81	Female	3	9.5	Alive	2.85067
NTF-58	74	Male	2	19	Alive	1.77358
NTF-59	84	Female	2	20.3	Dead	2.19898
NTF-60	70	Female	1	60.4	Alive	2.23543
NTF-61	73	Male	1	15.8	Dead	0.328356
NTF-62	68	Female	1	57.3	Alive	1.14076
NTF-63	68	Male	3	14.1	Dead	2.94237
NTF-64	62	Male	1	3.4	Dead	2.44825
NTF-65	76	Male	3	30.6	Dead	0.521233
NTF-66	64	Male	2	61.2	Alive	2.15368
NTF-67	69	Female	2	28.7	Alive	2.37454
NTF-68	76	Male	2	43.9	Alive	2.37661
NTF-69	52	Male	3	43.2	Alive	3.16632
NTF-70	73	Male	2	14.3	Alive	0.933033
NTF-71	66	Male	2	32.6	Dead	0.545884
NTF-72	58	Female	3	54.2	Alive	2.58506
NTF-73	62	Female	1	57	Dead	2.63434
NTF-74	71	Male	2	58	Alive	0.554785
NTF-75	78	Female	2	16.5	Dead	0.343885
NTF-76	72	Male	1	28.2	Alive	0.737135
NTF-77	80	Male	2	13.6	Dead	3.8511
NTF-78	58	Male	3	7.7	Dead	3.62383
NTF-79	56	Male	1	67.3	Alive	1.50177
NTF-80	62	Male	4	20.6	Dead	1.56193
NTF-81	71	Male	2	13.8	Dead	2.23713
NTF-82	76	Male	1	48.4	Alive	0.530957
NTF-83	56	Male	3	57.5	Alive	2.82086
NTF-84	67	Male	2	12.6	Dead	2.31413
NTF-85	60	Male	2	4.5	Dead	5.24942
